# Supplementary material for: Bactericidal Effect and Mechanism of Polyhexamethylene Biguanide (PHMB) on Pathogenic Bacteria in Marine Aquaculture
Source: Biology (Basel). 2025 Apr 25;14(5):470. doi: 10.3390/biology14050470 (PMC12109333; doi:10.3390/biology14050470)
Supplement: Supplementary file 1 [file biology-14-00470-s001.zip]

Archive with 1 entries (1 files):
- biology-3560172-supplementary.pdf
